# Supplementary material for: Iminosugars of the Invasive Arboreal Amorpha fruticosa and Glycosidase Inhibition Potential
Source: Plants (Basel). 2025 Jul 16;14(14):2205. doi: 10.3390/plants14142205 (PMC12299671; doi:10.3390/plants14142205)
Supplement: Supplementary file 1 [file plants-14-02205-s001.zip]

Archive with 1 entries (1 files):
- plants-3711933-supplementary.pdf
